# Supplementary material for: Decoding Fibroblast Diversity Associated with the Postnatal Loss of Cardiac Regenerative Capacity
Source: Int J Mol Sci. 2026 Mar 16;27(6):2709. doi: 10.3390/ijms27062709 (PMC13027323; doi:10.3390/ijms27062709)
Supplement: Supplementary file 1 [file ijms-27-02709-s001.zip]

Archive with 2 entries (2 files):
- Supplementary table 1.xlsx
- Updated Supplemental Figures.pdf
