# Supplementary material for: Decoding Fibroblast Diversity Associated with the Postnatal Loss of Cardiac Regenerative Capacity
Source: Int J Mol Sci. 2026 Mar 16;27(6):2709. doi: 10.3390/ijms27062709 (PMC13027323; doi:10.3390/ijms27062709)
Supplement: Supplementary file 1 [file ijms-27-02709-s001.zip › Supplementary table 1.xlsx]

## Sheet: CF0_Top50
p_val	avg_log2FC	pct.1	pct.2	p_val_adj	cluster	gene
0	1.71642	0.952	0.768	0	0	Gpx3
0	1.08027	1	0.996	0	0	Dcn
1.89536e-290	1.69378	0.969	0.841	6.79791e-286	0	Mgp
2.83124e-276	2.15028	0.818	0.444	1.01545e-271	0	Dpep1
8.36554e-264	1.62993	0.92	0.803	3.00039e-259	0	Cd302
1.02653e-261	1.26617	0.992	0.989	3.68175e-257	0	Ifitm3
1.84054e-259	1.54539	0.908	0.784	6.60126e-255	0	Selenop
2.48459e-246	1.42584	0.953	0.795	8.91123e-242	0	Serping1
2.79319e-225	1.38002	0.931	0.738	1.0018e-220	0	Htra3
7.29701e-222	0.927372	0.995	0.994	2.61715e-217	0	Malat1
5.29142e-221	2.33685	0.652	0.245	1.89782e-216	0	Ifi205
3.1207e-220	3.48931	0.503	0.108	1.11927e-215	0	Hsd11b1
3.05975e-214	1.33698	0.905	0.766	1.09741e-209	0	Sparcl1
2.07868e-213	2.41239	0.666	0.29	7.45539e-209	0	Crispld2
9.68939e-209	1.13748	0.987	0.991	3.4752e-204	0	Cst3
2.36067e-206	1.33691	0.994	0.985	8.4668e-202	0	Gsn
5.20129e-203	1.57345	0.838	0.625	1.86549e-198	0	Smoc2
3.92171e-194	2.98523	0.517	0.14	1.40656e-189	0	Gsta3
8.19541e-193	2.24998	0.781	0.55	2.93936e-188	0	G0s2
6.02079e-184	1.10642	0.944	0.946	2.15942e-179	0	Cyb5a
1.79566e-181	1.98135	0.66	0.315	6.44033e-177	0	Ms4a4d
1.82134e-181	1.16761	0.924	0.899	6.53241e-177	0	Fbln1
1.5808e-178	1.71014	0.746	0.463	5.66968e-174	0	Mgst1
3.67832e-177	1.54448	0.838	0.634	1.31927e-172	0	Cebpd
2.17655e-176	2.88379	0.491	0.142	7.80641e-172	0	Fmo2
8.35221e-175	1.64351	0.725	0.347	2.9956e-170	0	C3
1.56814e-171	1.53988	0.825	0.713	5.62429e-167	0	Gpm6b
2.27891e-169	0.670455	0.984	0.995	8.17355e-165	0	Ifitm2
1.93879e-166	0.862427	0.997	1	6.95367e-162	0	Fth1
1.44599e-165	0.599133	0.996	0.994	5.1862e-161	0	Igfbp7
5.56945e-165	1.01697	0.898	0.543	1.99754e-160	0	Clec3b
2.53519e-164	1.96829	0.59	0.249	9.09272e-160	0	C1s1
4.12657e-164	1.51431	0.799	0.574	1.48003e-159	0	H2-D1
3.15129e-160	1.23739	0.866	0.732	1.13024e-155	0	Abca8a
6.00004e-155	0.997531	0.933	0.919	2.15198e-150	0	Rarres2
5.31513e-154	0.997633	0.921	0.91	1.90632e-149	0	Rsrp1
2.58414e-150	2.00083	0.603	0.273	9.26829e-146	0	Serpina3n
4.75572e-150	1.12163	0.87	0.782	1.70569e-145	0	Cygb
1.47653e-149	1.14028	0.83	0.535	5.29573e-145	0	Cfh
4.04642e-140	1.67305	0.706	0.467	1.45129e-135	0	Clec2d
2.52647e-139	1.47864	0.819	0.68	9.06143e-135	0	Lpl
1.47524e-138	1.83669	0.7	0.515	5.29111e-134	0	Cp
2.67801e-134	3.50609	0.371	0.085	9.60495e-130	0	Cxcl14
1.39608e-132	0.518536	0.992	0.993	5.00717e-128	0	Itm2b
1.94186e-131	2.42	0.427	0.13	6.96466e-127	0	Ifi207
1.44116e-129	1.93765	0.542	0.255	5.16886e-125	0	C1ra
3.24576e-128	1.62153	0.657	0.396	1.16412e-123	0	H2-K1
2.02792e-118	0.654039	0.974	0.994	7.27334e-114	0	Rps4x
1.64782e-117	3.24807	0.491	0.245	5.91008e-113	0	Ifitm1
2.12111e-113	0.954648	0.857	0.786	7.60756e-109	0	Rnase4

## Sheet: CF1_Top50
p_val	avg_log2FC	pct.1	pct.2	p_val_adj	cluster	gene
0	3.54186	0.768	0.179	0	1	Cd248
0	1.93962	0.996	0.767	0	1	Mfap5
6.64705e-265	2.71002	0.829	0.294	2.38403e-260	1	Gfpt2
2.38161e-255	4.32164	0.39	0.025	8.54187e-251	1	Efhd1
1.39811e-241	2.73326	0.83	0.316	5.01445e-237	1	Cd55
2.14881e-235	2.75757	0.739	0.251	7.70691e-231	1	Ackr3
1.51739e-233	1.3682	0.986	0.809	5.44228e-229	1	Cd34
1.29761e-203	1.70514	0.95	0.664	4.65402e-199	1	Axl
4.78926e-203	1.30619	0.982	0.778	1.71772e-198	1	Ppp1r14b
8.6342e-199	2.91432	0.577	0.152	3.09674e-194	1	Sema3c
3.76425e-197	2.8324	0.47	0.08	1.35009e-192	1	Emilin2
1.70131e-194	2.77839	0.512	0.103	6.10192e-190	1	Adgrd1
3.14988e-191	2.82372	0.875	0.534	1.12974e-186	1	Uap1
6.51147e-188	2.89268	0.583	0.167	2.3354e-183	1	Ly6c1
1.7855e-181	3.15308	0.503	0.118	6.40388e-177	1	Tmem100
4.7268e-175	1.17248	0.996	0.934	1.69531e-170	1	S100a10
1.1519e-174	3.3827	0.355	0.044	4.13141e-170	1	Lrrn4cl
2.29172e-166	1.1918	0.966	0.826	8.2195e-162	1	Serpinb6a
8.98086e-164	1.20894	0.996	0.96	3.22108e-159	1	Crip1
1.12265e-162	2.96881	0.765	0.415	4.02651e-158	1	Pi16
1.10336e-157	0.885194	1	0.979	3.95731e-153	1	S100a6
5.70172e-156	1.28461	0.956	0.752	2.04498e-151	1	Uqcc2
4.57314e-155	1.76071	0.781	0.358	1.6402e-150	1	Klf4
3.93286e-152	2.40974	0.768	0.419	1.41056e-147	1	Ugdh
4.70248e-145	2.12818	0.515	0.137	1.68659e-140	1	Ret
2.06395e-135	2.07863	0.451	0.108	7.40257e-131	1	Lims2
6.51118e-132	1.82908	0.616	0.226	2.3353e-127	1	Pla1a
6.5987e-132	1.34361	0.92	0.596	2.36669e-127	1	Pcsk6
1.73486e-130	1.88294	0.645	0.278	6.22223e-126	1	Nbl1
1.85643e-123	1.27195	0.948	0.765	6.65828e-119	1	Fbn1
1.35763e-121	2.03039	0.675	0.406	4.86928e-117	1	Ly6a
8.70018e-120	1.81357	0.58	0.224	3.12041e-115	1	Zfp385a
1.26284e-118	1.94757	0.543	0.19	4.5293e-114	1	Adamtsl3
1.55176e-117	2.32124	0.413	0.107	5.56555e-113	1	Thbd
1.61283e-117	0.86532	0.977	0.871	5.78458e-113	1	Anxa2
2.55582e-113	1.36014	0.752	0.447	9.16671e-109	1	Carhsp1
9.53021e-111	0.770428	0.984	0.866	3.41811e-106	1	Lamc1
3.46397e-110	1.16053	0.841	0.563	1.24239e-105	1	Jpt1
7.25557e-110	1.46935	0.934	0.745	2.60228e-105	1	Ifi27l2a
5.36283e-107	0.996414	0.938	0.759	1.92343e-102	1	Anxa1
1.65617e-105	0.628048	0.988	0.942	5.94e-101	1	Rhoa
7.99242e-105	2.60386	0.268	0.044	2.86656e-100	1	1700019D03Rik
9.96688e-105	2.943	0.279	0.051	3.57472e-100	1	Nhsl1
5.12493e-103	0.806308	0.985	0.939	1.83811e-98	1	Emp3
9.00588e-103	2.14123	0.356	0.087	3.23005e-98	1	CF-porrello.7903
5.57313e-101	1.63969	0.578	0.233	1.99886e-96	1	Scara5
2.878e-99	2.42138	0.388	0.117	1.03222e-94	1	Has2
3.86152e-98	1.91406	0.662	0.357	1.38497e-93	1	Igfbp6
9.12485e-95	2.04234	0.365	0.098	3.27272e-90	1	Ntn4
1.11378e-94	2.41969	0.357	0.101	3.9947e-90	1	Thy1

## Sheet: CF2_Top50
p_val	avg_log2FC	pct.1	pct.2	p_val_adj	cluster	gene
3.78866e-253	2.92198	0.681	0.156	1.35884e-248	2	Tnc
8.14149e-242	2.77133	0.832	0.312	2.92003e-237	2	Acta2
2.64371e-220	2.77292	0.759	0.243	9.48192e-216	2	Tagln
1.84969e-206	1.83158	0.912	0.433	6.63408e-202	2	Tpm2
4.87895e-178	1.41306	0.937	0.389	1.74988e-173	2	Postn
1.10869e-177	2.2812	0.749	0.283	3.97643e-173	2	Myl9
2.52221e-170	0.909956	0.999	0.986	9.04615e-166	2	Lgals1
7.55555e-159	1.34955	0.765	0.28	2.70987e-154	2	Stmn1
1.54128e-155	1.33906	0.923	0.478	5.52795e-151	2	Fn1
5.04943e-152	1.65384	0.705	0.247	1.81103e-147	2	Actn1
2.05627e-149	1.55997	0.933	0.559	7.37503e-145	2	Csrp2
2.14935e-149	1.03955	0.978	0.819	7.70885e-145	2	Cfl1
6.49295e-147	1.66396	0.751	0.303	2.32876e-142	2	Marcksl1
5.69048e-144	1.41417	0.845	0.401	2.04095e-139	2	Mdk
3.82477e-141	1.72681	0.809	0.37	1.37179e-136	2	Fabp5
5.63171e-140	1.78483	0.687	0.265	2.01987e-135	2	Pdlim3
2.84824e-134	1.58413	0.736	0.296	1.02155e-129	2	Cnn2
1.70349e-133	1.02111	0.984	0.796	6.10973e-129	2	Tagln2
5.67978e-133	0.901054	0.991	0.875	2.03711e-128	2	Myl12a
3.67988e-129	1.33181	0.893	0.527	1.31983e-124	2	Csrp1
1.90081e-125	1.48305	0.768	0.346	6.81743e-121	2	Sox4
1.08224e-124	0.755592	0.999	0.975	3.88155e-120	2	Sparc
1.90644e-124	0.994115	0.964	0.727	6.83764e-120	2	Rbm3
3.30037e-122	1.42234	0.9	0.571	1.18371e-117	2	Aspn
4.01686e-122	2.06143	0.498	0.146	1.44069e-117	2	Notch3
1.46619e-121	1.93029	0.596	0.214	5.25863e-117	2	Fhl2
4.31609e-120	0.611762	0.999	0.99	1.54801e-115	2	Vim
1.77535e-118	0.596321	0.999	0.998	6.36746e-114	2	Tmsb10
8.25901e-114	1.78729	0.662	0.274	2.96218e-109	2	Cthrc1
2.10105e-113	1.23282	0.843	0.423	7.53562e-109	2	Mfap4
1.37205e-112	1.25618	0.917	0.539	4.92099e-108	2	Maged2
3.38591e-111	2.10233	0.537	0.192	1.21439e-106	2	Hmcn1
3.50868e-108	1.01598	0.978	0.826	1.25842e-103	2	2007-09-01
6.07121e-108	2.49273	0.354	0.08	2.1775e-103	2	Map3k7cl
2.10657e-107	1.65294	0.54	0.184	7.55544e-103	2	Col12a1
4.08603e-107	0.685013	1	0.995	1.4655e-102	2	Tmsb4x
2.27079e-106	1.14576	0.899	0.528	8.1444e-102	2	Tpm1
3.1924e-105	1.6278	0.6	0.236	1.14499e-100	2	Vstm4
8.89681e-105	1.49001	0.593	0.214	3.19093e-100	2	Tubb2b
1.24633e-104	0.709383	0.995	0.914	4.47008e-100	2	Actg1
6.01888e-104	0.931839	0.93	0.656	2.15873e-99	2	Sub1
1.59033e-103	2.51563	0.283	0.049	5.70386e-99	2	Wisp1
4.16245e-103	1.31521	0.642	0.255	1.4929e-98	2	Cpe
4.66262e-103	1.07855	0.81	0.374	1.67229e-98	2	Fscn1
3.84726e-102	0.633582	0.99	0.918	1.37986e-97	2	Pfn1
2.19191e-101	0.779836	0.983	0.845	7.8615e-97	2	Npm1
4.36686e-101	1.00773	0.843	0.473	1.56622e-96	2	Mfap2
1.34217e-97	0.826223	0.963	0.728	4.81383e-93	2	Tpm4
1.83809e-96	2.2549	0.351	0.089	6.59251e-92	2	Specc1
4.29832e-96	1.02961	0.822	0.417	1.54164e-91	2	Idh2

## Sheet: CF3_Top50
p_val	avg_log2FC	pct.1	pct.2	p_val_adj	cluster	gene
0	5.37956	0.532	0.019	0	3	Scx
0	7.27216	0.474	0.008	0	3	Rspo3
0	8.67937	0.446	0.006	0	3	Wif1
3.75681e-304	6.74665	0.413	0.01	1.34742e-299	3	Col9a1
2.74351e-277	6.32823	0.404	0.012	9.83986e-273	3	Col9a3
1.01819e-275	7.4264	0.318	0.003	3.65183e-271	3	Erbb4
3.74013e-268	5.80098	0.52	0.033	1.34143e-263	3	Clu
6.91224e-263	5.10072	0.428	0.017	2.47914e-258	3	Tceal3
8.67028e-246	5.3866	0.498	0.034	3.10968e-241	3	Fmod
7.46677e-245	6.45078	0.339	0.009	2.67803e-240	3	Wnt16
5.45537e-241	4.29177	0.679	0.084	1.95662e-236	3	Lmcd1
2.38509e-230	4.61113	0.578	0.057	8.55438e-226	3	Prss35
2.44019e-194	4.86661	0.37	0.021	8.752e-190	3	Crispld1
3.96676e-181	5.84219	0.318	0.015	1.42272e-176	3	Paqr6
4.29129e-180	5.69432	0.254	0.007	1.53911e-175	3	Dsp
7.12889e-179	3.42907	0.85	0.249	2.55685e-174	3	Dkk3
5.45693e-176	3.53751	0.505	0.055	1.95718e-171	3	Msx1
7.59134e-173	3.10831	0.688	0.122	2.72271e-168	3	AV026068
1.89211e-164	4.44677	0.321	0.019	6.78624e-160	3	Cadm1
2.22378e-161	4.13356	0.706	0.16	7.97581e-157	3	1500015O10Rik
3.15047e-154	3.41399	0.419	0.041	1.12995e-149	3	Fam19a5
4.65259e-150	4.87868	0.349	0.028	1.6687e-145	3	Shisa2
7.84424e-147	5	0.263	0.013	2.81342e-142	3	Hapln1
1.19692e-144	4.45509	0.312	0.022	4.29286e-140	3	Fam213a
1.16981e-141	2.96415	0.651	0.135	4.19563e-137	3	Smim3
8.1882e-141	5.1046	0.251	0.012	2.93678e-136	3	Car3
1.00481e-137	3.40154	0.544	0.094	3.60384e-133	3	Wnt5a
3.612e-133	4.82536	0.413	0.052	1.29548e-128	3	Matn4
1.74762e-132	2.68581	0.624	0.136	6.268e-128	3	Ptx3
5.05353e-132	4.65651	0.294	0.022	1.8125e-127	3	Kcnmb4
1.44208e-131	2.83524	0.572	0.104	5.17215e-127	3	Tgfbi
1.55297e-129	1.92176	0.988	0.633	5.56989e-125	3	Cd9
7.23266e-125	4.30242	0.266	0.018	2.59407e-120	3	Ociad2
6.65875e-123	3.1942	0.502	0.085	2.38823e-118	3	Tspan7
1.06314e-116	4.13388	0.251	0.017	3.81305e-112	3	Sox6
1.05546e-114	3.32708	0.453	0.075	3.7855e-110	3	Fat4
1.12145e-113	2.17565	0.982	0.881	4.0222e-109	3	Dbi
2.47886e-113	3.81641	0.263	0.02	8.89069e-109	3	Cracr2b
1.39196e-109	3.83437	0.312	0.033	4.9924e-105	3	Aqp1
2.56e-108	4.43562	0.257	0.021	9.18171e-104	3	Kcnj15
1.70596e-107	3.81833	0.272	0.024	6.11859e-103	3	Dpysl4
1.67272e-103	2.195	0.783	0.292	5.99936e-99	3	Cpe
5.63734e-103	3.49826	0.324	0.039	2.02189e-98	3	Fgfr2
1.08227e-101	2.2346	0.801	0.308	3.88167e-97	3	Pdlim3
4.70954e-98	3.03877	0.563	0.145	1.68912e-93	3	Atp1b1
5.57654e-95	2.63063	0.492	0.103	2.00008e-90	3	Tst
8.66111e-95	2.561	0.511	0.116	3.10639e-90	3	Fgfrl1
5.775e-94	3.287	0.287	0.032	2.07126e-89	3	Rerg
1.09197e-93	2.97709	0.443	0.086	3.91647e-89	3	Ltbp2
5.03222e-93	1.24186	1	0.991	1.80486e-88	3	Vim

## Sheet: CF4_Top50
p_val	avg_log2FC	pct.1	pct.2	p_val_adj	cluster	gene
0	5.91555	0.943	0.076	0	4	Pclaf
0	7.0911	0.883	0.029	0	4	Top2a
0	5.54876	0.959	0.107	0	4	Cdk1
0	4.26536	0.959	0.117	0	4	Smc2
0	4.95075	0.88	0.066	0	4	Spc24
0	5.65189	0.854	0.049	0	4	Rrm2
0	6.32377	0.816	0.017	0	4	Tk1
0	4.58073	0.845	0.06	0	4	Cenpm
0	4.3426	0.858	0.074	0	4	Gmnn
0	4.76002	0.82	0.064	0	4	Birc5
0	5.29163	0.788	0.032	0	4	Ccna2
0	4.67459	0.788	0.04	0	4	Cdca8
0	6.41582	0.772	0.026	0	4	Prc1
0	5.45494	0.785	0.039	0	4	Mki67
0	4.52607	0.775	0.039	0	4	Diaph3
0	3.77433	0.804	0.073	0	4	Plk4
0	3.6905	0.801	0.072	0	4	Mad2l1
0	6.83459	0.744	0.017	0	4	Pbk
0	7.10967	0.741	0.015	0	4	Aurkb
0	5.51234	0.734	0.031	0	4	Mxd3
0	5.29811	0.715	0.024	0	4	Shcbp1
0	6.48027	0.709	0.022	0	4	Spc25
0	6.06421	0.699	0.016	0	4	Melk
0	5.77797	0.699	0.016	0	4	Rad51ap1
0	4.40231	0.731	0.049	0	4	Cenpk
0	6.34959	0.709	0.032	0	4	Ube2c
0	4.44359	0.715	0.045	0	4	Uhrf1
0	4.37267	0.703	0.041	0	4	Tpx2
0	4.30063	0.69	0.036	0	4	Racgap1
0	5.71865	0.671	0.018	0	4	Knl1
0	6.21365	0.661	0.011	0	4	Ncapg
0	6.30313	0.665	0.017	0	4	Kif11
0	6.47501	0.658	0.011	0	4	Neil3
0	5.69022	0.661	0.015	0	4	Asf1b
0	5.05294	0.674	0.029	0	4	Fbxo5
0	5.01629	0.665	0.028	0	4	Incenp
0	4.99305	0.661	0.024	0	4	Kif20b
0	5.14635	0.652	0.021	0	4	Ncaph
0	6.61774	0.639	0.013	0	4	Nusap1
0	3.70562	0.665	0.046	0	4	Ncapg2
0	4.43203	0.652	0.036	0	4	Ncapd2
0	4.68247	0.639	0.025	0	4	Rad51
0	5.23207	0.636	0.023	0	4	Clspn
0	6.84517	0.617	0.006	0	4	Esco2
0	5.39439	0.627	0.02	0	4	Kif15
0	5.29502	0.623	0.019	0	4	Ckap2l
0	4.78736	0.633	0.03	0	4	Anln
0	5.24232	0.614	0.02	0	4	Pimreg
0	4.4327	0.633	0.043	0	4	Chaf1b
0	4.28685	0.614	0.032	0	4	Slfn9
